# Supplementary material for: Microstructure and Electrical Properties of Fluorene Polyester Based Nanocomposite Dielectrics
Source: Polymers (Basel). 2021 Sep 10;13(18):3053. doi: 10.3390/polym13183053 (PMC8471433; doi:10.3390/polym13183053)
Supplement: Supplementary file 1 [file polymers-13-03053-s001.zip]

Archive with 1 entries (1 files):
- polymers-1357429-supplementary.pdf
